# Supplementary material for: On Markov blankets and hierarchical self-organisation
Source: J Theor Biol. 2020 Feb 7;486:110089. doi: 10.1016/j.jtbi.2019.110089 (PMC7284313; doi:10.1016/j.jtbi.2019.110089)
Supplement: Supplementary file 1 [file mmc1.xml]

<?xml version="1.0" encoding="utf-8" standalone="no"?>
<data>
  <datasets>
    <author>ensorrafael.palacios@gmail.com;ensorrafael.palacios@bristol.ac.uk</author>
    <type>0</type>
    <dataset>
      <value>6</value>
      <reason>Other (please explain)</reason>
      <comments>Link, title and description of simulations provided in the Manuscript</comments>
    </dataset>
  </datasets>
</data>
